# Supplementary material for: Preferences for formal and traditional sources of childbirth and postnatal care among women in rural Africa: A systematic review
Source: PLoS One. 2019 Sep 25;14(9):e0222110. doi: 10.1371/journal.pone.0222110 (PMC6760778; doi:10.1371/journal.pone.0222110)
Supplement: S5 Appendix — (XLSX) [file pone.0222110.s005.xlsx]

## Sheet: Factors - Formal care
Review Findings (sub-themes and summaries)	Contributing Studies	Methodological Limitations	Adequacy of Data	Coherence	Relevance	CERQual Assessment	Explanation of confidence in the evidence assessment
Attendant capacity and technical competence - Greater training and technical abilities of HCPs in providing maternal care influenced preferences for formal care.	22 Studies – Okafor, Al-Mujtaba, Ndirima, Dahlberg, Seljeskog, Myer, Igboanugo, Mason, King, Osubor, Bedford, Moyer, Shiferaw, Engmann, Cofie, Thwala, Pfeiffer, De Allegri, Kumbani, Chea, Kwagala, Ahmed	Major methodological concerns in 2/22 studies and moderate methodological concerns in 6/22 studies	Rich data from a range of contexts	No or very minor concerns. Findings across studies are consistent and coherent	Minor concerns about relevance as one study was predominantly rural (84%), with 16% of participants being peri-urban/urban (Al-mujtaba).	Moderate confidence	Finding graded as moderate due to moderate to major methodological limitations in 8 of the studies and minor concerns in relevance to the review question
Availability of resources - Contrary to traditional care, facility-based services were preferred because of the presence of necessary equipment and supplies.	6 Studies - Pfeiffer, Chea, Osubor, Shiferaw, Igboanugo, Okafor	Major methodological concerns in 1 study, moderate methodological concerns in 3/6 studies	Moderate concerns over adequacy of data due to the moderate amount of data from 6 studies. 1 study covered preferences in both quantitative and qualitative sections, but there were fewer preferences and contributing factors reported in the qualitative component (Osubor)	Minor concerns about coherence given that shorter waiting time in particular contributed to preferences for private maternal care compared to public maternal care in 2 studies (Osubor, Igboanugo).	No or very minor concerns about relevance. Findings in accord with context of review question	Low confidence	Finding graded as low due to moderate to major methodological limitations in 3 of the studies and moderate concerns over adequacy
Attendant attitudes and behaviors - Preferences for facilities that employed caring, considerate and sympathetic HCPs, as well as welcoming reception staff.	9 Studies – Al-mujtaba, King, Ganle, Kumbani, Cofie, Chea, Seljeskog, Osubor, Igboanugo	Major methodological concerns in 1/9 studies. Moderate methodological concerns in 3/9 studies	Rich data from a range of contexts	No or very minor concerns. Findings across studies are consistent and coherent	Moderate concerns about relevance as two studies were only predominantly rural and included a few urban participants (Al-Mujtaba, Ganle)	Low confidence	Finding graded as low due to moderate to major methodological limitations in 4 of the studies and moderate concerns of relevance to the review question
Previous experiences - Positive previous experiences in health facilities and poor previous traditional birth experiences in a domestic setting contributed to preferences for maternal care.	7 Studies – Ndirima, Cofie, Ibrhim, Chea, Kumbani, Igboanugo, Osubor	Moderate methodological concerns in 3/7 studies	Minor concerns over adequacy of data. Despite the range of contexts, data is not rich on this finding	Minor concerns about coherence given that a range of previous experiences contributed to women's preferences for formal maternal care	No or very minor concerns about relevance. Finding in accord with context of review question	Moderate confidence	Finding graded as moderate because of the range of contexts and relevance to the review question, but moderate methodological limitations in 3 studies and minor concerns in over coherence
Fear of complications and death - Fear of infections, birth complications, and death under the guidance of unskilled attendants contributed to preferences for facility-based care.	5 Studies – Ganle, Ahmed, Dahlberg, Thwala, Sialubanje	Minor methodological concerns in 2/5 studies	Minor concerns over adequacy of data given the moderate number of studies but rich data	Minor concerns about coherence given that women held a variety of fears that contributed to their preference for formal care	Minor concerns about relevance given that 1 of the studies had a few urban participants (Ganle)	Moderate confidence	Finding graded as moderate because of rich data, minor concerns over coherence, and minor concerns about relevance of the finding to the review question
Comfort and privacy - Preferences for facilities that provided the user greater control of their surroundings, including privacy desires.	5 Studies – Ndirima, Igboanugo, Osubor, King, Ganle	Moderate methodological concerns in 1/5 studies	Minor concerns over adequacy of data given the moderate number of studies but rich data. 1 study covered preferences for formal sources in both quantitative and qualitative sections, but there were fewer preferences and contributing factors reported in the qualitative component (Osubor)	Minor concerns about coherence given that comfort was pertaining to degree of privacy in most studies, but to other conditions including care-taker gender and experience in other studies	Minor concerns about relevance given that 1 of the studies had a few urban participants (Ganle)	Moderate confidence	Finding graded as moderate because of rich data, but moderate methodological concerns in 1 study and minor concerns over coherence and relevance to the review question
Knowledge and awareness of maternal risks - Knowledge and awareness of the significance of skilled maternal care contributed to preferences for formal care.	4 Studies – Bedford, Moyer, Al-Mujtaba, Chea	Moderate methodological concerns in 1/4 studies. In 1 study, recordings were not used and full transcriptions with translations were not produced (Bedford)	Minor concerns about adequacy of data as the 4 studies together provided moderately rich data	No or very minor concerns. Findings across studies are consistent and coherent	Minor concerns about relevance given that one study was predominantly rural (84%), with 16% of participants being peri-urban/urban (Al-mujtaba).	Moderate confidence	Finding graded as moderate because of moderate methodological limitations in 1 study, relatively small range of contexts and minor concerns about relevance
Costs and affordability - Preferences for health facilities that provided cheaper services.	2 Studies – Okafor, Igboanugo	Moderate methodological concerns in 1/2 studies	Moderate concerns over adequacy of data due to the thin data from only 2 studies	Serious concerns in coherence given that there were no clear patterns in the finding. Some women preferred public health facilities for being more affordable while others preferred private health facilities for being more affordable.	No or very minor concerns about relevance. Findings in accord with context of review question	Very low confidence	Finding graded as very low because of moderate methodological concerns in 1 study, small range of contexts, thin data, and serious concerns over coherence
Social pressure - Preferences for facility-based childbirth because it enabled women to avoid social pressure and stigma during homebirths.	2 Studies - Bedford, Chea	Moderate methodological concerns in 1/2 studies. In 1 study, recordings were not used and full transcriptions with translations were not produced (Bedford)	Moderate concerns over adequacy of data as data was retrieved from only 2 studies, despite moderately rich data.	No or very minor concerns. Findings across studies are consistent and coherent	No or very minor concerns about relevance. Findings in accord with context of review question	Low confidence	Finding graded as low because of the moderate methodological concerns in 1 study, small range of contexts, and moderate quantity of data
Cultural norms - Shift in cultural norms towards facility deliveries contributed to preferences for formal care.	4 Studies - Moyer, Engmann, Cofie, Kwagala	Major methodological concerns in 1/4 studies	Minor concerns about adequacy of data as the 4 studies together provided moderately rich data	No or very minor concerns. Finding across studies are consistent and coherent	No or very minor concerns about relevance. Finding in accord with context of review question	Moderate confidence	Finding graded as moderate because of the coherence of the finding and relevance of the finding to the review question, but major methodological limitations in 1 study and small range of contexts
Religious beliefs and obligations - Preferences for health facilities that provided religiously sensitive maternal care and respected religious obligations and needs.	3 Studies – Dahlberg, Ganle, Kwagala	Moderate methodological concerns in 1/3 studies	Major concerns over adequacy of data given the thin data from only 3 studies	No or very minor concerns. Finding across studies are consistent and coherent	Minor concerns about relevance given that 1 of the studies had a few urban participants (Ganle)	Very low confidence	Finding graded as very low because of moderate methodological concerns in 1 study, thin data, small range of contexts, and minor concerns in relevance to the review question

## Sheet: Factors - Traditional care
Review Findings (sub-themes and summaries)	Contributing Studies	Methodological Limitations	Adequacy of Data	Coherence	Relevance	CERQual Assessment	Explanation of confidence in the evidence assessment
Quality of care - Traditional childbirth care preferred because of the poor quality of facility-based maternal care .	3 studies- King, Shiferaw, Caulfield	1/3 studies with major methodological limitations	Substantial concerns over adequacy of data due to thin data from only 3 studies. Little elaboration in these studies on the finding	Moderate concerns about coherence given that poor quality of care is defined and interpreted in multiple ways by studies and participants	No or very minor concerns about relevance. Finding in accord with context of review question	Low confidence	Finding graded as low because of small range of contexts, thin quantity of data, and major methodological limitations in 1 of the studies
Attendant capacity and competence - TBAs and other CBAs were preferred for being most competent in managing normal childbirths. They were also believed to have greater abilities in detecting, curing and managing complications.	11 studies- Sialubanje, Okafor, Kwagala, Ibrhim, Serizawa, Osubor, Caulfield, Wilunda, Magoma, Shiferaw, Thwala	2/11 studies with major methodological limitations, 2/11 studies with moderate methodological limitations	Rich data from a range of contexts	Minor concerns about coherence given that women considered different elements of worker capacity and competence when expressing their preferences for traditional care-takers	No or very minor concerns about relevance. Finding in accord with context of review question	Moderate confidence	Finding graded as moderate because 4 of the studies had moderate to major methodological limitations
Availability of resources - Equipment, supply, and drug shortages as well as long waiting times in facilities contributed to preferences for traditional births .	3 studies- Ibrhim, Bedford, Seljeskog	1/3 studies with major methodological limitations, 1/3 studies with moderate methodological limitations. In 1 study, recordings were not used and full transcriptions with translations were not produced (Bedford)	Substantial concerns over adequacy of data due to thin data from only 3 studies. Only 1 study contributes to a finding on facility supply and equipment shortages (Ibrhim)	No or very minor concerns. Findings across studies are consistent and coherent	No or very minor concerns about relevance. Finding in accord with context of review question	Low confidence	Finding graded as low because of the small range of studies, thin quantity of data, and moderate to major methodological limitations in 2 of the 3 studies
Attendant attitudes and behavior - TBAs and other CBA were preferred for being more affectionate, sensitive, hospitable, and positive than HCPs.	15 studies - Dahlberg, Kyomuhendo, Thwala, Igboanugo, King, Osubor, Bazzano, Cofie, Caulfield, Sialubanje, Allou, Adinew 2017, Ibrhim, Dodzo, Kwagala	2/15 studies with major methodological limitations, 3/15 studies with moderate methodological limitations	Rich data from a range of contexts	No or very minor concerns. Findings across studies are consistent and coherent	Minor concerns about relevance given that 1 of the studies had a few urban participants (Allou)	Moderate confidence	Finding graded as moderate because of the moderate to major methodological limitations in 5 of the 15 studies
Previous experiences - Traditional births were preferred because of positive previous experiences with traditional births.	6 studies - Serizawa, Dodzo, Cofie, Pfeiffer, Sialubanje, Shiferaw	1/6 studies with major methodological limitations, 1/6 studies with moderate methodological limitations	Minor concerns over adequacy of data. Despite the moderate range of contexts, data is not rich	No or very minor concerns. Findings across studies are consistent and coherent	No or very minor concerns about relevance. Finding in accord with context of review question	Moderate confidence	Finding graded as moderate because of the moderate to major methodological limitations in 2 of the 6 studies and thin quantity of data
Trust - Greater trust in CBAs, traditional childbirth care and PNC practises, or self-care, over HCPs and health facilities contributed to preferences for traditional maternal care.	11 studies - Adinew 2017, Serizawa, Shiferaw, Wilunda, Pfeiffer, Kwagala, Caulfield, Kyomuhendo, Seljeskog, Engmann, Bedford	3/11 studies with major methodological limitations, 2/11 studies with moderate methodological limitations .	Rich data from a range of contexts	Minor concerns about coherence given that some women trusted traditional care-takers and others trusted their own abilities for self-care. Parity and age also contributed to expressed preferences, given that older women and multiparous women often trusted their own abilities to recognizie and manage issues	No or very minor concerns about relevance. Finding in accord with context of review question	Moderate confidence	Finding graded as moderate because of the range of contexts, rich data, and relevance to the review question, but moderate to major methodological limitations in 5 of the studies
Fear of medical interventions - Fear of facility-based services and related consequences of receiving facility-based care contributed to preferences for traditional maternal care.	8 studies- Magoma, Seljeskog, Osubor, Bazzano, Adinew 2018, De Allegri, Sisay, Moyer	3/8 studies with major methodological limitations, 1/8 studies with moderate methodological limitations	Rich data from a range of contexts	Minor concerns about coherence given that specific sources of fear relating to health facility settings varied from fears of operations, to fears of being turned away. In one study, women were afraid of delivering on their way to a facility (de allegri)	No or very minor concerns about relevance. Finding in accord with context of review question	Low confidence	Finding graded as low because 4 of the studies had moderate to major methodological limitations and minor concerns in coherence
Comforting environment - Domestic settings were preferred for being more familiar, whereas health facilities were seen as foreign environments. CBAs helped to provide this desired environment by taking consideration of user comfort (e.g. birthing position), while HCPs were judged to be less accommodating.	18 studies- Serizawa, Thwala, Sisay, Kyomuhendo, Pfeiffer, Shiferaw, Magoma, Osubor, Adinew 2018, Adinew 2017, Caulfield, Kea, Kwagala, Allou, Wilunda, Bedford, Sialubanje	2/17 studies with major methodological limitations, 4/17 studies with moderate methodological limitations	Rich data from a range of contexts	Minor concerns about coherence given that women's desires of a comfortable environment provided in traditional care settings varied	Minor concerns about relevance given that 1 of the studies had a few urban participants (Allou)	Moderate confidence	Finding graded as moderate because of the range of contexts, rich data, but moderate to major methodological limitations in 6 of the studies and minor concerns in coherence and relevance
Privacy - The lack of privacy in health facilities (e.g. exposure of private parts to strangers) contributed to preferences for traditional births. In domestic settings, women possessed greater privacy.	10 studies-King, Ganle, Pfeiffer, Dodzo, Adinew 2018, Ibrhim, Caulfield, Kwagala, Ndirima, Kea	3/10 studies with moderate methodological limitations	Rich data from a range of contexts	No or very minor concerns. Findings across studies are consistent and coherent	Minor concerns about relevance given that 1 of the studies had a few urban participants (Ganle)	High confidence	Finding graded as high because of the range of contexts, rich data, and strong coherence
Knowledge and awareness - Lack of knowledge and awareness about maternal health as well as misconceptions regarding the perceived insignificance of formal care for a normal birth and puerperium, shaped some women's preferences for traditional care.	15 studies - Magoma, Bedford, Bazzano, Ibrhim, Allou, Ahmed, Dahlberg, Dodzo, Cofie, Seljeskog, Shiferaw, Sisay, Mason, Caulfild, Kwagala	1/15 studies with major methodological limitations, 4/15 studies with moderate methodological limitations	Rich data from a range of contexts	No or very minor concerns. Findings across studies are consistent and coherent	Minor concerns about relevance given that 1 of the studies had a few urban participants (Allou)	Moderate confidence	Finding graded as moderate because of the range of contexts, rich data, strong coherence, but moderate to major concerns in 5 of the studies and minor concerns in relevance to the review question
Shorter distance and convenience - Traditional births were favored for being closer and more convenient than institutional births.	11 studies - Dahlberg, Magoma, Serizawa, Cofie, Dodzo , Pfeiffer, Ibrhim, Sialubanje, Mason, Caulfield, Wilunda	2/11 studies with moderate methodological limitations	Rich data from a range of contexts	Minor concerns over coherence given that some women may be expressing physical barriers to preferences (that could really be for formal care) rather than reasons/factors of why they want to stay home	No or very minor concerns about relevance. Findings in accord with context of review question	High confidence	Finding graded as high because of the range of contexts, rich data, and relevance to the review question
Transportation and topogaphical difficulties - Lack of transportation options, poor roads, poor terrains and poor conditions contributed to preferences for traditional maternal care.	5 studies - Ibrhim, Magoma, Mason, Seljeskog, Cofie	1/5 studies with major methodological limitations, 1/5 studies with moderate methodological limitations	Minor concerns over adequacy of data. Despite the moderate range of contexts, data is not rich	Minor concerns over coherence given that some women may be expressing physical barriers to preferences (that could really be for formal care) rather than reasons/factors of why they want to stay home	No or very minor concerns about relevance. Findings in accord with context of review question	Low confidence	Finding graded as low because of the moderate range of contexts, thin quantity of data, and 2 studies with moderate to major methodological limitations
Costs and affordability - Preferences for traditional births because of cheaper costs (services, transportation, emergencies) and longer repayment time frames than in health facilities.	12 studies - Dahlberg, Magoma, Okafor, Seljeskog, Igboanugo, King, Cofie, Dodzo, Bazzano, Adinew 2018, Ibrhim, Wilunda	1/12 studies with major methodological limitations, 2/12 studies with moderate methodological limitations	Rich data from a range of contexts	Minor concerns over coherence given that some women may be expressing financial barriers to preferences (that could really be for formal care) rather than reasons/factors of why they want to stay home	No or very minor concerns about relevance.. Findings in accord with context of review question	High confidence	Finding graded as high because of the range of contexts, rich data, coherence of the finding, and relevance of the finding to the review question
Social constraints - Domestic chores and responsibilities as well as social permissiveness of CBAs in terms of family accommodations during maternal care contributed to preferences to stay away from facility-based care.	11 studies - Magoma, Seljeskog, Dodzo, Bazzano, Wilunda, Bedford, Sisay, Thwala, Shiferaw Caulfield, Kwagala	2/11 studies with major methodological limitations, 2/11 studies with moderate methodological limitations	Rich data from a range of contexts	Moderate concerns over coherence given that some women may be expressing social barriers to preferences (that could really be for formal care) rather than reasons/factors of why they want to stay home. Sub-factors related to social constraints that contributed to women's desire for traditional care varied	No or very minor concerns about relevance. Findings in accord with context of review question	Moderate confidence	Finding graded as moderate because of the range of contexts, rich data, and relevance to the review question, but with moderate to major methodological limitations in 4 of the studies, as well as moderate concerns about coherence in the finding
Social status - Preferences for traditional care were also affected by the enhanced social status that comes with traditional care and diminished social status that comes with facility-based care.	6 studies - Kyomuhendo, Bedford, Bazzano, Kwagala, Caulfield, Sialubanje	2/6 studies with major methodological limitations, 1/6 studies with moderate methodological limitations. In 1 study, recordings were not used and full transcriptions with translations were not produced (Bedford)	Moderate concerns over adequacy of data given the relatively small range of contexts and the heavy contribution to this finding from 2 of the lower-quality studies (Kyomuhendo, Bazzano)	Minor concerns over coherence given that some women may be expressing social barriers to preferences (that could really be for formal care) rather than reasons/factors of why they want to stay home	No or very minor concerns about relevance. Findings in accord with context of review question	Low confidence	Finding graded as low due to moderate to major methodological limitations in 2 of the studies, small range of studies, and strong contribution to the finding from 2 of the lower quality studies
Cultural norms- Traditional births were favored because they spanned generations and were considered to be the 'normal' type of birth.	15 studies - Magoma, King, Kyomuhendo, Bedford, Dahlberg, Bazzano,Cofie, De Allegri, Thwala, Shiferaw, Sisay, Adinew 2018, Caulfield, Kwagala, Ahmed	1/15 studies with major methodological limitations, 2/15 studies with moderate methodological limitations	Rich data from a range of contexts	No or very minor concerns. Finding across studies are consistent and coherent	No or very minor concerns about relevance. Findings in accord with context of review question	High confidence	Finding graded as high despite methodological limitations in 3 of the 15 studies due to the range of contexts, rich data, coherence of data, and relevance to the review question
Cultural beliefs and obligations - CBAs provided culturally sensitive care and enabled cultural practises during childbirth and postpartum (e.g. burying placenta) .	10 studies- Dodzo, Caulfield, Adinew 2017, Okafor, Seljeskog, Serizawa, Moyer, Shiferaw, Kwagala, Kyomuhendo	3/10 studies with major methodological limitations, 2/10 studies with moderate methodological limitations	Rich data from a range of contexts	Minor concerns over coherence given that cultural beliefs and practises varied significantly during both childbirth and post-childbirth	No or very minor concerns about relevance. Findings in accord with context of review question	Moderate confidence	Finding graded as moderate because 5 studies had moderate to major methodological limitations. Range of contexts, rich data, minor concerns about coherence, and relevance of finding to review question also contributed to the grade
Religious beliefs and obligations - CBAs favorably provided more religiously sensitive care than HCPs. Belief that only God can manage complications also contributed to preferences for traditional care.	4 studies - Dodzo, Magoma, Dahlberg, Ganle	2/4 studies with minor methodological limitations	Moderate concerns over adequacy of data due to the small range of contexts, and the moderate quantity of data from only 4 studies	Moderate concerns over coherence given a lack of descriptions of the affect religion (e.g. Islam) had on women's preferences. Also, variations in findings with 2 studies focussing on religiously sensitive care and the 2 others focussing on religious intervention for complications	Moderate concerns about relevance given that some of the underlying data pertaining to religious influence on preferences is of partial relevance. 1 of the studies had a few urban participants (Ganle)	Low confidence	Finding graded as low because of the small range of contexts, moderate quantity of data, limitations in coherence, and moderate issues with consistency of the finding in relation to the review question

## Sheet: Formal and Traditional
Review Finding (sub-theme and summary)	Contributing Studies	Methodological Limitations	Adequacy of Data	Coherence	Relevance	CERQual Assessment	Explanation of confidence in the evidence assessment
Necessity of skilled care – Preferences for traditional childbirth and postnatal care as a first line of care for a ‘normal’ childbirth and puerperium transitioned into preferences for facility-based childbirth and postnatal care as a secondary resort (treatment center) during the onset of complications.	13 studies - Dahlberg, Magoma, Bedford, Mason, Cofie, Shiferaw, Sisay, Caulfield, Ibrhim, Kwagala, Seljeskog, Ahmed, Thwala	2/11 studies with major methodological limitations, 2/11 studies with moderate methodological limitations	Rich data from a range of contexts	No or very minor concerns. Findings across studies are consistent and coherent	No or very minor concerns about relevance. Finding in accord with context of review question	High confidence	Finding graded as high because of the range of studies, the richness of the data and the relative consistency of the finding in relation to the review question
